# Supplementary material for: Perceived Usability of Tablet Crushers: Comparison of Devices by People with and without Limited Hand Functions
Source: Pharmaceutics. 2023 Feb 3;15(2):517. doi: 10.3390/pharmaceutics15020517 (PMC9961238; doi:10.3390/pharmaceutics15020517)
Supplement: Supplementary file 1 [file pharmaceutics-15-00517-s001.zip]

Archive with 1 entries (1 files):
- pharmaceutics-2103680-supplementary.pdf
